# Supplementary material for: Photoperiod sensitivity of Canadian flax cultivars and 5-azacytidine treated early flowering derivative lines
Source: BMC Plant Biol. 2019 May 2;19:177. doi: 10.1186/s12870-019-1763-5 (PMC6498464; doi:10.1186/s12870-019-1763-5)
Supplement: Supplementary file 2 — Data from reciprocal cross experiments. Flowering time, number of nodes, plant height and branching height for the five cultivars and three mutants exposed to different short-day and long-day durations is given. (XLSX 81 kb) [file 12870_2019_1763_MOESM2_ESM.xlsx]

## Sheet: CDC Sorrel
CDC Sorrel	1
ROUND	TRANSFER	DFLW	NODE	HEIGHT	BRACNHING	DFLW MEAN		stand dev			ROUND	TRANSFER	FLWR time	Node #	Height	BranHeight	DFLW MEAN		stand dev
1	0	54	165	88	64	53.1667		3.37998			1	0	79	269	102	81	81.3333		2.53461
1	0	57	186	80	60						1	0	77	245	98	74
1	0	55	178	86	63						1	0	87	282	102	82
1	0	56	164	87	66						1	0	81	257	105	84
1	0	57	179	93	70						1	0	80	254	97	72
1	0	57	164	89	60						1	0	80	259	103	80
2	0	54	168	89	61						2	0	83	236	106	77
2	0	51	163	86	53						2	0	84	231	93	76
2	0	50	170	96	61						2	0	81	216	105	78
2	0	49	171	89	58						2	0	82	238	100	74
2	0	48	163	89	61						2	0	81	252	105	76
2	0	50	171	92	60						2	0	81	232	95	75
1	1	54	155	97	70	54.25		4.67343			1	1	56	250	104	80	80.6667		12.5142
1	1	43	120	80	43						1	1	81	260	102	78
1	1	55	158	90	65						1	1	82	258	92	72
1	1	54	152	82	59						1	1	88	285	98	79
1	1	64	168	81	63						1	1	79	256	101	81
1	1	54	151	88	60						1	1	78	240	87	70
2	1	56	175	86	59						2	1	111	278	104	85
2	1	55	174	93	61						2	1	83	222	99	72
2	1	56	186	86	59						2	1	80	243	110	77
2	1	55	172	79	53						2	1	70	207	110	73
2	1	54	161	95	54						2	1	78	235	99	76
2	1	51	156	108	56						2	1	82	240	104	79
1	2	56	164	86	60	56.1667		3.4859			1	2	80	263	103	82	72.75		10.3846
1	2	55	166	85	60						1	2	79	258	93	74
1	2	58	173	85	63						1	2	74	245	103	75
1	2	56	146	83	60						1	2	81	234	104	74
1	2	59	147	80	59						1	2	88	232	97	76
1	2	59	158	83	63						1	2	86	262	100	76
2	2	53	167	83	57						2	2	63	209	106	70
2	2	52	171	93	59						2	2	75	232	105	74
2	2	50	164	98	64						2	2	66	216	111	74
2	2	63	214	85	65						2	2	58	171	108	62
2	2	57	170	93	58						2	2	61	244	112	78
2	2	56	180	86	56						2	2	62	164	104	59
1	3	54	149	91	64	60.9167		4.67991			1	3	70	248	100	77	67.5833		7.72785
1	3	58	151	85	60						1	3	76	269	93	72
1	3	69	135	82	65						1	3	77	260	93	76
1	3	67	164	75	56						1	3	68	231	96	70
1	3	63	165	84	59						1	3	73	250	98	73
1	3	58	162	90	62						1	3	75	90	86	38
2	3	55	172	103	68						2	3	59	164	104	57
2	3	59	175	97	71						2	3	53	188	112	63
2	3	63	200	96	72						2	3	60	188	113	65
2	3	58	183	92	65						2	3	73	220	107	78
2	3	65	211	108	80						2	3	63	211	102	69
2	3	62	189	104	74						2	3	64	198	110	69
1	4	66	172	89	70	63.25		3.01888			1	4	63	204	95	64	62.1667		11.5824
1	4	65	175	96	76						1	4	81	266	105	79
1	4	66	160	92	73						1	4	64	213	88	68
1	4	57	162	91	67						1	4	83	256	93	73
1	4	63	160	79	59						1	4	67	205	100	60
1	4	58	137	93	67						1	4	72	216	96	63
2	4	65	214	94	67						2	4	50	144	98	52
2	4	65	210	96	70						2	4	55	184	102	62
2	4	62	194	104	71						2	4	53	156	111	56
2	4	65	207	105	75						2	4	55	141	116	55
2	4	65	206	98	74						2	4	51	154	105	50
2	4	62	201	84	67						2	4	52	148	105	51
1	5	71	183	100	82	66.6667		2.3094			1	5	73	223	95	66	56.25		6.51048
1	5	68	201	103	87						1	5	61	188	92	60
1	5	64	197	110	85						1	5	59	182	86	61
1	5	64	169	101	83						1	5	58	181	75	55
1	5	68	159	96	76						1	5	56	176	90	60
1	5	69	183	100	80						1	5	59	174	80	56
2	5	67	223	102	79						2	5	51	160	103	58
2	5	66	208	96	73						2	5	53	150	97	55
2	5	64	211	103	79						2	5	50	165	109	62
2	5	68	227	101	76						2	5	50	156	108	54
2	5	67	202	89	65						2	5	52	163	103	57
2	5	64	210	89	64						2	5	53	166	107	61
1	6	71	194	86	70	69.5833		2.74552			1	6	61	163	80	54	56.5833		6.84183
1	6	62	157	88	60						1	6	65	185	94	68
1	6	72	204	90	77						1	6	64	160	88	57
1	6	72	188	98	81						1	6	62	154	88	65
1	6	72	199	100	84						1	6	62	167	80	60
1	6	68	187	100	81						1	6	64	185	93	61
2	6	70	233	95	76						2	6	52	164	107	54
2	6	70	214	94	74						2	6	51	164	110	57
2	6	70	232	100	77						2	6	51	164	107	59
2	6	70	234	104	83						2	6	49	161	96	57
2	6	68	227	111	87						2	6	49	153	101	59
2	6	70	198	104	83						2	6	49	159	99	58

## Sheet: CDC Bethune
CDC Bethune	1
ROUND	TRANSFER	DFLW	NODE	HEIGHT	BRACNHING	DFLW MEAN		stand dev			ROUND	TRANSFER	DTF	Node #	Height	BranHeight	DFLW MEAN		stand dev
1	0	55	169	78	59	52		2.86039			1	0	61	190	103	75	66.4167		2.35327
1	0	54	170	98	66						1	0	68	231	90	76	66.9091		1.70027
1	0	55	174	90	66						1	0	68	221	110	82
1	0	55	166	88	67						1	0	67	228	112	86
1	0	55	153	89	67						1	0	63	188	108	83
1	0	54	161	90	68						1	0	69	224	107	87
2	0	49	143	92	62						2	0	68	200	99	74
2	0	51	158	90	61						2	0	66	186	114	85
2	0	49	139	82	56						2	0	65	200	121	88
2	0	49	148	84	61						2	0	67	180	116	88
2	0	49	150	94	62						2	0	67	182	120	84
2	0	49	155	101	67						2	0	68	205	117	87
1	1	48	135	88	63	50.1667		1.58592			1	1	75	251	105	83	69.9167		4.48144
1	1	50	146	84	61						1	1	70	217	87	68
1	1	52	158	87	64						1	1	78	246	91	76
1	1	48	152	97	79						1	1	70	220	110	89
1	1	51	168	96	73						1	1	74	244	108	87
1	1	52	136	95	59						1	1	70	226	104	81
2	1	49	163	94	66						2	1	68	219	112	82
2	1	50	148	93	66						2	1	63	198	114	86
2	1	50	151	91	65						2	1	73	218	109	81
2	1	50	154	102	70						2	1	68	220	112	87
2	1	53	157	85	61						2	1	65	218	126	88
2	1	49	152	93	68						2	1	65	215	111	88
1	2	57	163	95	75	55		9.09545			1	2	69	227	90	70	67.4167		7.79812
1	2	55	162	90	70						1	2	72	251	105	77
1	2	82	144	98	75						1	2	84	258	96	74
1	2	56	175	89	75						1	2	63	207	92	70
1	2	54	156	99	75						1	2	71	228	90	70
1	2	57	153	96	73						1	2	72	234	94	76
2	2	50	152	93	63						2	2	58	181	111	75
2	2	49	146	91	64						2	2	65	204	103	78
2	2	48	145	90	64						2	2	68	204	102	82
2	2	52	161	98	69						2	2	71	222	104	80
2	2	49	152	92	74						2	2	54	173	111	74
2	2	51	151	97	70						2	2	62	191	96	62
1	3	52	148	91	64	55.0833		3.34279			1	3	64	196	87	65	59.4167		6.31676
1	3	64	187	88	69						1	3	67	214	85	62
1	3	55	170	83	67						1	3	62	192	100	70
1	3	56	138	107	88						1	3	64	214	102	81
1	3	58	168	101	80						1	3	60	228	89	109
1	3	55	149	108	79						1	3	70	194	110	81
2	3	54	153	88	66						2	3	58	182	102	62
2	3	53	160	91	67						2	3	54	171	103	61
2	3	53	162	93	67						2	3	50	146	105	55
2	3	53	160	92	69						2	3	51	160	112	70
2	3	56	152	88	65						2	3	59	167	111	73
2	3	52	154	106	73						2	3	54	176	102	68
1	4	56	160	100	77	57.5		2.46798			1	4	49	125	93	66	52.6667		5.58135
1	4	58	164	101	82						1	4	53	150	90	65
1	4	61	161	100	82						1	4	52	134	90	65
1	4	58	168	89	71						1	4	66	190	92	69
1	4	59	154	98	76						1	4	57	169	94	70
1	4	52	153	103	79						1	4	55	153	86	59
2	4	57	180	112	86						2	4	58	173	97	64
2	4	60	191	104	83						2	4	50	144	109	58
2	4	55	172	104	81						2	4	47	140	107	59
2	4	59	186	99	77						2	4	49	155	97	60
2	4	56	174	102	77						2	4	47	131	101	58
2	4	59	195	114	88						2	4	49	158	98	60
1	5	63	200	109	92	62.4167		2.31432			1	5	54	156	93	65	52.0833		4.92597
1	5	63	179	102	91						1	5	58	168	97	68
1	5	67	195	103	92						1	5	54	156	90	65
1	5	65	186	99	63						1	5	52	140	91	65
1	5	63	193	113	92						1	5	49	141	88	61
1	5	63	180	104	87						1	5	64	187	92	69
2	5	61	187	95	74						2	5	48	156	103	62
2	5	59	194	116	89						2	5	47	140	103	63
2	5	64	179	91	82						2	5	50	151	109	60
2	5	61	198	120	96						2	5	49	158	98	65
2	5	60	189	106	84						2	5	52	152	95	63
2	5	60	192	107	84						2	5	48	151	104	64
1	6	72	195	105	92	65.4167		2.96827			1	6	53	152	100	70	51.8333		4.19596
1	6	63	196	112	89						1	6	61	156	95	70
1	6	65	220	103	87						1	6	56	145	86	61
1	6	62	197	104	86						1	6	48	128	96	61
1	6	64	190	115	94						1	6	56	154	95	71
1	6	65	193	116	98						1	6	53	134	96	65
2	6	68	220	121	102						2	6	49	146	98	60
2	6	65	218	116	94						2	6	49	143	102	62
2	6	62	200	117	91						2	6	50	146	104	57
2	6	66	213	116	89						2	6	48	157	100	68
2	6	69	222	111	90						2	6	47	156	103	66
2	6	64	206	124	94						2	6	52	164	99	65

## Sheet: Flanders
ROUND	TRANFER	FLWR time	Node #	Height	BranHeight	DFLW MEAN		stand dev			ROUND	TRANFER	DTF	Node #	Height	BranHeight	DFLW MEAN		stand dev
1	0	54	151	85	62	54.9167		2.15146			1	0	85	268	112	91	83.1667		2.48022
1	0	54	161	81	60						1	0	84	252	85	105
1	0	57	166	83	65						1	0	83	246	100	80
1	0	57	162	87	64						1	0	83	233	86	71
1	0	58	157	80	60						1	0	84	234	108	86
1	0	58	155	85	64						1	0	88	247	102	83
2	0	52	150	87	61						2	0	83	271	115	94
2	0	55	172	96	68						2	0	83	275	116	96
2	0	55	163	85	64						2	0	81	254	109	89
2	0	53	182	103	79						2	0	81	256	116	96
2	0	54	174	92	65						2	0	85	285	122	102
2	0	52	163	89	61						2	0	78	251	119	95
1	1	52	156	100	73	54.6667		2.70801			1	1	88	277	105	84	84.9091		5.50372
1	1	57	155	96	72						1	1	.	.	.	.
1	1	50	131	84	62						1	1	84	228	96	77
1	1	56	160	94	67						1	1	91	287	102	85
1	1	56	160	89	68						1	1	87	252	104	87
1	1	57	161	90	68						1	1	88	240	103	82
2	1	55	163	93	68						2	1	78	242	107	76
2	1	53	167	95	68						2	1	86	245	104	85
2	1	56	170	92	66						2	1	93	302	113	96
2	1	51	150	88	60						2	1	78	244	98	80
2	1	59	182	123	84						2	1	85	271	105	88
2	1	54	156	92	66						2	1	76	234	99	81
1	2	57	156	91	69	56.4167		3.50216			1	2	85	268	92	82	80.6667		5.36543
1	2	58	172	85	68						1	2	81	252	99	82
1	2	52	157	85	63						1	2	80	290	127	103
1	2	56	172	89	67						1	2	88	283	110	95
1	2	63	154	77	63						1	2	84	231	105	82
1	2	56	172	95	74						1	2	70	278	108	92
2	2	50	138	99	69						2	2	75	236	102	78
2	2	58	173	86	67						2	2	79	240	111	88
2	2	53	166	88	63						2	2	76	260	106	82
2	2	59	176	91	73						2	2	83	268	100	84
2	2	56	167	82	63						2	2	88	260	102	85
2	2	59	178	92	69						2	2	79	250	120	95
1	3	63	170	82	65	60.5		3.14787			1	3	81	251	96	82	76.3333		6.00505
1	3	62	175	86	70						1	3	74	256	102	83
1	3	63	172	86	68						1	3	74	246	100	78
1	3	57	157	89	68						1	3	83	212	94	73
1	3	59	154	81	62						1	3	83	219	102	82
1	3	59	125	80	60						1	3	78	227	95	73
2	3	58	179	102	74						2	3	61	200	96	74
2	3	61	188	109	81						2	3	78	253	105	84
2	3	65	193	95	76						2	3	81	274	105	87
2	3	63	200	104	83						2	3	75	250	108	84
2	3	62	194	98	79						2	3	74	236	107	84
2	3	54	168	91	58						2	3	74	230	106	81
1	4	67	162	93	72	64.5833		2.77843			1	4	67	167	95	72	72.0833		10.715
1	4	65	183	79	61						1	4	83	213	99	83
1	4	65	171	91	72						1	4	78	217	98	79
1	4	69	183	89	74						1	4	69	297	105	81
1	4	63	175	92	74						1	4	64	172	91	66
1	4	63	170	98	77						1	4	88	231	101	84
2	4	68	210	104	84						2	4	85	265	109	87
2	4	66	196	105	81						2	4	66	200	100	74
2	4	59	182	100	102						2	4	69	209	100	76
2	4	63	189	105	83						2	4	49	140	89	55
2	4	65	197	93	72						2	4	75	198	113	88
2	4	62	200	103	82						2	4	72	208	108	81
1	5	67	203	100	78	66.25		1.81534			1	5	62	131	82	64	59		8.80083
1	5	67	166	96	75						1	5	56	159	90	66
1	5	67	183	110	92						1	5	57	140	71	56
1	5	68	205	96	80						1	5	62	154	84	65
1	5	68	190	97	81						1	5	85	231	103	87
1	5	68	190	97	80						1	5	55	131	85	57
2	5	66	209	106	85						2	5	55	164	88	61
2	5	64	199	102	49						2	5	53	170	93	63
2	5	64	212	105	83						2	5	56	181	104	70
2	5	63	193	105	81						2	5	51	145	85	60
2	5	65	189	100	82						2	5	57	164	103	61
2	5	68	204	103	82						2	5	59	130	74	52
1	6	66	214	106	90	69.75		2.80016			1	6	51	148	93	70	53.75		3.59608
1	6	71	231	97	82						1	6	55	161	87	67
1	6	73	232	98	84						1	6	53	163	105	66
1	6	71	196	96	82						1	6	54	152	85	65
1	6	71	159	93	80						1	6	55	156	86	65
1	6	69	213	108	93						1	6	64	163	80	66
2	6	70	209	104	84						2	6	53	166	96	63
2	6	70	218	106	85						2	6	52	166	97	67
2	6	70	208	103	81						2	6	54	148	88	65
2	6	70	220	117	95						2	6	50	152	94	65
2	6	63	188	111	80						2	6	51	145	93	64
2	6	73	230	110	94						2	6	53	146	94	61

## Sheet: Prairie Thunder
ROUND	TRANFER	FLWR time	Node #	Height	BranHeight	DFLW MEAN		stand dev			ROUND	TRANFER	DTF	Node #	Height	BranHeight	DFLW MEAN		stand dev
1	0	53	122	72	52	53.25		1.21543			1	0	73	148	72	52	77.9167		4.83281
1	0	53	129	70	50						1	0	73	193	60	56
1	0	55	121	68	51						1	0	77	186	72	58
1	0	53	117	61	42						1	0	76	174	70	52
1	0	52	133	75	50						1	0	69	180	74	52
1	0	52	111	60	44						1	0	76	186	67	55
2	0	52	150	87	61						2	0	83	271	115	94
2	0	55	172	96	68						2	0	83	275	116	96
2	0	55	163	85	64						2	0	81	254	109	89
2	0	53	182	103	79						2	0	81	256	116	96
2	0	54	174	92	65						2	0	85	285	122	102
2	0	52	163	89	61						2	0	78	251	119	95
1	1	53	130	71	50	52.9167		2.71221			1	1	77	174	82	70	78.4167		6.55686
1	1	50	124	80	57						1	1	74	193	66	51
1	1	51	127	73	47						1	1	73	189	70	53
1	1	50	108	75	51						1	1	77	212	76	56
1	1	52	119	72	48						1	1	69	173	68	50
1	1	51	118	75	49						1	1	75	197	77	54
2	1	55	163	93	68						2	1	78	242	107	76
2	1	53	167	95	68						2	1	86	245	104	85
2	1	56	170	92	66						2	1	93	302	113	96
2	1	51	150	88	60						2	1	78	244	98	80
2	1	59	182	123	84						2	1	85	271	105	88
2	1	54	156	92	66						2	1	76	234	99	81
1	2	51	130	72	50	53.8333		3.35297			1	2	70	180	70	52	75.5		6.0528
1	2	53	127	78	53						1	2	75	201	68	52
1	2	51	133	81	55						1	2	72	193	72	54
1	2	54	135	71	50						1	2	71	185	72	53
1	2	51	135	72	52						1	2	66	176	70	52
1	2	51	136	71	52						1	2	72	215	82	65
2	2	50	138	99	69						2	2	75	236	102	78
2	2	58	173	86	67						2	2	79	240	111	88
2	2	53	166	88	63						2	2	76	260	106	82
2	2	59	176	91	73						2	2	83	268	100	84
2	2	56	167	82	63						2	2	88	260	102	85
2	2	59	178	92	69						2	2	79	250	120	95
1	3	54	136	70	49	58		3.97721			1	3	59	116	72	54	69.75		7.59336
1	3	53	138	81	54						1	3	61	146	78	56
1	3	54	138	80	54						1	3	61	141	80	58
1	3	57	143	76	52						1	3	67	150	77	57
1	3	57	138	71	51						1	3	72	183	80	58
1	3	58	148	74	53						1	3	74	140	76	50
2	3	58	179	102	74						2	3	61	200	96	74
2	3	61	188	109	81						2	3	78	253	105	84
2	3	65	193	95	76						2	3	81	274	105	87
2	3	63	200	104	83						2	3	75	250	108	84
2	3	62	194	98	79						2	3	74	236	107	84
2	3	54	168	91	58						2	3	74	230	106	81
1	4	52	145	82	60	60.75		4.45431			1	4	54	112	79	42	61.1667		11.7306
1	4	58	137	82	57						1	4	54	112	60	43
1	4	62	160	80	59						1	4	52	104	70	42
1	4	57	149	87	62						1	4	53	114	70	48
1	4	59	145	77	56						1	4	53	92	69	42
1	4	58	156	78	58						1	4	52	115	67	45
2	4	68	210	104	84						2	4	85	265	109	87
2	4	66	196	105	81						2	4	66	200	100	74
2	4	59	182	100	102						2	4	69	209	100	76
2	4	63	189	105	83						2	4	49	140	89	55
2	4	65	197	93	72						2	4	75	198	113	88
2	4	62	200	103	82						2	4	72	208	108	81
1	5	63	169	92	68	64.4167		1.83196			1	5	50	119	64	44	53.4167		2.84312
1	5	66	151	89	68						1	5	50	127	76	48
1	5	64	163	86	65						1	5	53	129	66	47
1	5	66	180	84	64						1	5	53	124	70	47
1	5	62	164	80	60						1	5	53	123	62	44
1	5	62	133	92	70						1	5	51	124	70	47
2	5	66	209	106	85						2	5	55	164	88	61
2	5	64	199	102	49						2	5	53	170	93	63
2	5	64	212	105	83						2	5	56	181	104	70
2	5	63	193	105	81						2	5	51	145	85	60
2	5	65	189	100	82						2	5	57	164	103	61
2	5	68	204	103	82						2	5	59	130	74	52
1	6	48	147	84	64	63.5833		9.19939			1	6	49	124	71	50	52.0833		1.62135
1	6	51	166	70	57						1	6	54	120	54	38
1	6	48	156	97	68						1	6	52	134	64	48
1	6	67	184	83	67						1	6	54	139	72	52
1	6	68	192	85	70						1	6	52	120	69	49
1	6	65	186	80	65						1	6	51	124	63	43
2	6	70	209	104	84						2	6	53	166	96	63
2	6	70	218	106	85						2	6	52	166	97	67
2	6	70	208	103	81						2	6	54	148	88	65
2	6	70	220	117	95						2	6	50	152	94	65
2	6	63	188	111	80						2	6	51	145	93	64
2	6	73	230	110	94						2	6	53	146	94	61

## Sheet: Royal
Royal
ROUND	TRANFER	FLWR time	Node #	Height	BranHeight	DFLW MEAN		stand dev			ROUND	TRANFER	DTF	Node #	Height	BranHeight	DFLW MEAN		stand dev
1	0	52	148	88	53	51.6667	DTF	1.87487			1	0	75	219	85	58	77.8333	DTF	4.04145
1	0	52	138	78	49						1	0	78	224	88	68
1	0	52	145	80	51						1	0	76	228	92	64
1	0	50	150	88	53						1	0	81	230	88	66
1	0	54	142	85	52						1	0	77	208	85	55
1	0	49	128	81	48						1	0	80	245	94	64
2	0	50	117	81	45						2	0	71	147	98	53
2	0	50	142	94	53						2	0	71	190	96	61
2	0	55	135	74	43						2	0	79	206	86	58
2	0	51	139	85	47						2	0	80	244	94	68
2	0	51	140	88	50						2	0	83	260	92	71
2	0	54	149	88	53						2	0	83	236	89	71
1	1	53	137	82	50	51		2.17423			1	1	76	205	90	65	78.5833		8.5966
1	1	50	141	88	52						1	1	84	210	88	74
1	1	53	151	78	54						1	1	81	243	98	72
1	1	53	145	80	47						1	1	66	174	95	61
1	1	49	134	82	48						1	1	76	185	90	62
1	1	49	140	85	50						1	1	72	189	93	58
2	1	49	136	90	54						2	1	71	209	99	60
2	1	52	143	86	51						2	1	71	216	85	62
2	1	51	138	84	51						2	1	79	212	92	66
2	1	47	104	74	45						2	1	80	186	94	51
2	1	52	117	74	53						2	1	94	245	80	66
2	1	54	113	74	47						2	1	93	257	84	68
1	2	57	160	88	56	55.3333		2.93361			1	2	85	230	89	61	73.5		6.69464
1	2	58	156	80	52						1	2	73	180	83	55
1	2	54	156	85	53						1	2	86	220	76	58
1	2	60	162	80	53						1	2	68	182	98	57
1	2	59	148	81	49						1	2	69	190	91	60
1	2	58	159	83	51						1	2	68	185	90	60
2	2	55	144	80	41						2	2	76	229	97	67
2	2	54	154	94	54						2	2	70	206	107	68
2	2	52	140	84	46						2	2	70	204	90	60
2	2	53	111	85	51						2	2	68	136	85	48
2	2	52	131	85	61						2	2	69	209	99	69
2	2	52	122	88	58						2	2	80	231	78	61
1	3	56	160	82	55	56.8333		2.58785			1	3	66	174	90	55	67.3333		5.83615
1	3	57	169	89	60						1	3	66	184	89	57
1	3	58	172	87	64						1	3	72	167	85	51
1	3	56	153	83	52						1	3	71	189	80	58
1	3	59	145	80	51						1	3	74	198	86	56
1	3	56	144	81	51						1	3	52	188	86	57
2	3	59	150	88	52						2	3	71	201	99	62
2	3	59	139	95	60						2	3	70	212	105	61
2	3	52	145	87	54						2	3	67	201	102	57
2	3	59	130	87	59						2	3	70	183	93	58
2	3	59	142	82	57						2	3	62	175	95	55
2	3	52	132	80	50						2	3	67	202	102	60
1	4	60	160	95	61	59		2.55841			1	4	51	135	89	58	56.75		8.44366
1	4	58	167	88	57						1	4	57	159	78	47
1	4	58	170	94	62						1	4	72	211	90	57
1	4	59	163	91	63						1	4	50	136	84	46
1	4	64	167	90	64						1	4	52	145	88	49
1	4	63	165	93	62						1	4	68	194	81	53
2	4	56	150	89	59						2	4	52	140	103	51
2	4	58	160	89	60						2	4	70	193	92	61
2	4	57	157	97	63						2	4	58	150	90	47
2	4	56	132	90	64						2	4	50	130	93	44
2	4	58	119	95	70						2	4	51	124	97	44
2	4	61	116	75	56						2	4	50	128	94	43
1	5	66	175	97	74	62.5833		1.44338			1	5	55	143	85	52	52.9167		3.08835
1	5	63	183	86	61						1	5	57	153	95	56
1	5	62	181	89	65						1	5	55	154	106	56
1	5	63	178	82	57						1	5	59	149	101	59
1	5	63	182	90	67						1	5	52	145	98	49
1	5	64	176	83	62						1	5	48	125	93	56
2	5	61	166	88	59						2	5	53	138	104	45
2	5	61	178	100	68						2	5	52	133	95	41
2	5	63	169	87	59						2	5	50	132	106	47
2	5	62	166	90	60						2	5	51	119	102	41
2	5	61	171	90	63						2	5	51	129	108	46
2	5	62	180	92	61						2	5	52	128	99	44
1	6	67	209	86	68	66		1.65145			2	6	50	143	97	47	50.6667		4.16333
1	6	68	207	80	66						1	6	57	156	92	54
1	6	67	226	99	80						1	6	59	148	86	54
1	6	64	203	95	70						1	6	51	131	99	52
1	6	68	192	88	69						1	6	46	140	90	49
1	6	67	197	90	69						1	6	53	145	100	48
2	6	65	155	87	66						1	6	48	132	92	46
2	6	68	122	84	66						2	6	45	130	107	49
2	6	64	144	86	70						2	6	51	139	99	46
2	6	64	199	99	80						2	6	51	138	92	42
2	6	65	192	89	69						2	6	50	146	96	47
2	6	65	189	95	70						2	6	47	137	98	49
1
1
1
1
1
1

## Sheet: RE1
ROYAL
ROUND	TRANFER	FLWR time	Node #	Height	BranHeight	DFLW MEAN		stand dev			ROUND	TRANFER	DTF	Node #	Height	BranHeight	DFLW MEAN		stand dev
1	0	41	86	57	32	41.9167	DTF	1.37895			1	0	55	100	68	42	51.6667	DTF	6.08027
1	0	42	73	60	33						1	0	63	130	73	51
1	0	42	84	65	37						1	0	47	95	85	42
1	0	43	78	65	37						1	0	53	109	80	46
1	0	43	71	58	31						1	0	62	134	78	49
1	0	42	83	57	31						1	0	56	115	69	43
2	0	44	85	73	42						2	0	48	97	68	32
2	0	42	71	66	39						2	0	46	89	76	35
2	0	43	53	67	37						2	0	46	86	83	41
2	0	42	88	78	45						2	0	48	94	75	36
2	0	39	74	75	35						2	0	48	99	71	37
2	0	40	64	69	39						2	0	48	92	74	39
1	1	44	88	67	38	44		1.85864			1	1	51	93	66	33	54.5		6.17178
1	1	43	78	60	39						1	1	51	88	70	33
1	1	47	76	74	48						1	1	55	106	72	36
1	1	42	76	70	42						1	1	53	110	86	52
1	1	44	84	69	41						1	1	56	132	63	43
1	1	44	75	62	33						1	1	47	96	78	41
2	1	42	62	72	32						2	1	64	142	97	59
2	1	43	65	62	34						2	1	66	166	73	50
2	1	43	77	75	40						2	1	61	126	79	45
2	1	48	97	74	39						2	1	50	103	68	37
2	1	43	92	74	43						2	1	48	93	75	41
2	1	45	98	84	49						2	1	52	103	79	42
1	2	38	75	64	37	43.25		3.4935			1	2	51	108	73	40	48.5833		4.44069
1	2	39	111	82	51						1	2	54	126	74	49
1	2	43	95	56	35						1	2	47	92	74	37
1	2	43	85	60	38						1	2	56	117	84	53
1	2	45	101	69	42						1	2	47	84	75	41
1	2	42	85	59	36						1	2	46	86	71	39
2	2	45	92	70	39						2	2	44	87	82	36
2	2	44	95	71	42						2	2	41	72	75	30
2	2	44	82	82	38						2	2	48	89	62	28
2	2	52	84	69	41						2	2	52	105	73	37
2	2	42	78	78	39						2	2	52	103	72	35
2	2	42	80	80	40						2	2	45	86	74	37
1	3	53	95	48	34	50.1667		3.5887			1	3	39	62	80	33	43.25		2.4168
1	3	50	96	70	47						1	3	41	68	74	31
1	3	47	97	63	38						1	3	42	81	70	33
1	3	50	92	70	45						1	3	45	60	70	31
1	3	48	95	66	44						1	3	44	78	76	41
1	3	46	85	53	37						1	3	43	79	76	32
2	3	57	97	65	36						2	3	40	70	83	32
2	3	55	99	62	41						2	3	45	85	73	40
2	3	53	104	75	42						2	3	43	72	76	34
2	3	49	102	66	40						2	3	47	104	72	36
2	3	48	96	72	36						2	3	44	88	75	35
2	3	46	98	75	46						2	3	46	92	68	37
1	4	50	80	65	41	49.75		3.57071			1	4	41	66	60	29	45.1667		7.0946
1	4	52	125	78	63						1	4	42	87	86	37
1	4	47	103	72	44						1	4	45	92	66	39
1	4	54	131	82	54						1	4	46	93	70	41
1	4	52	121	78	55						1	4	49	92	84	37
1	4	49	109	74	51						1	4	41	83	60	31
2	4	55	113	76	31						2	4	40	71	72	36
2	4	46	94	78	44						2	4	44	77	72	33
2	4	52	119	70	46						2	4	66	87	68	42
2	4	45	73	78	42						2	4	43	86	93	40
2	4	44	63	68	36						2	4	40	73	76	34
2	4	51	76	68	40						2	4	45	78	103	38
1	5	53	141	77	51	53.0833		5.61586			1	5	40	83	69	42	42.3333		4.0973
1	5	52	115	93	60						1	5	48	70	75	36
1	5	58	120	74	50						1	5	40	74	62	36
1	5	58	141	83	58						1	5	39	72	65	30
1	5	51	132	69	48						1	5	39	79	66	29
1	5	52	115	73	49						1	5	52	106	93	42
2	5	59	84	88	47						2	5	38	61	77	30
2	5	60	79	86	35						2	5	43	81	71	39
2	5	40	70	78	36						2	5	43	73	91	35
2	5	47	70	82	38						2	5	44	80	87	34
2	5	54	81	71	43						2	5	41	69	80	38
2	5	53	83	78	43						2	5	41	81	73	36
1	6	55	125	66	45	53.6667		5.7735			1	6	43	90	79	41	40.6667		0.984732
1	6	50	96	75	41						1	6	41	80	70	38
1	6	65	125	75	58						1	6	41	63	68	38
1	6	59	111	78	53						1	6	40	74	67	36
1	6	55	101	84	51						1	6	40	76	63	34
1	6	59	106	74	48						1	6	41	75	91	60
2	6	51	72	82	38						2	6	39	83	78	41
2	6	50	84	78	46						2	6	41	83	88	42
2	6	58	112	82	55						2	6	41	93	86	42
2	6	46	81	79	38						2	6	41	72	63	34
2	6	49	92	80	46						2	6	40	86	92	34
2	6	47	97	75	38						2	6	40	85	77	36

## Sheet: RE2
ROUND	TRANFER	FLWR time	Node #	Height	BranHeight	DFLW MEAN		stand dev			ROUND	TRANFER	DTF	Node #	Height	BranHeight	DFLW MEAN		stand dev
1	0	34	57	52	29	35.1667		1.52753			1	0	43	76	70	45	41.5833		1.1645
1	0	35	66	49	31						1	0	42	80	72	38
1	0	33	66	56	34						1	0	43	68	73	37
1	0	33	63	58	32						1	0	40	85	71	31
1	0	35	65	62	35						1	0	42	82	80	43
1	0	35	67	61	34						1	0	42	76	68	38
2	0	37	63	67	35						2	0	42	73	86	38
2	0	37	64	62	35						2	0	43	72	91	37
2	0	37	58	66	36						2	0	40	71	85	40
2	0	34	64	66	35						2	0	40	77	88	39
2	0	37	61	67	35						2	0	41	72	88	39
2	0	35	62	66	36						2	0	41	77	93	40
1	1	35	65	55	32	35.0833		1.31137			1	1	34	78	69	38	38.25		2.89592
1	1	35	52	64	33						1	1	35	70	68	33
1	1	35	65	63	32						1	1	35	66	60	30
1	1	35	52	67	31						1	1	37	58	62	31
1	1	35	58	61	36						1	1	37	64	68	33
1	1	35	48	61	29						1	1	38	68	70	38
2	1	34	53	70	38						2	1	39	67	84	35
2	1	34	61	63	34						2	1	43	72	88	35
2	1	37	60	62	32						2	1	43	68	86	35
2	1	38	60	72	37						2	1	40	71	81	36
2	1	33	60	70	40						2	1	39	69	81	37
2	1	35	67	68	41						2	1	39	71	87	36
1	2	37	77	63	40	38.0833		1.97523			1	2	35	66	68	31	37.4167		2.84312
1	2	42	75	62	32						1	2	36	60	64	30
1	2	40	77	59	36						1	2	35	67	68	30
1	2	36	75	59	40						1	2	36	62	64	33
1	2	37	71	64	39						1	2	36	63	70	32
1	2	37	78	56	38						1	2	44	65	70	32
2	2	37	71	69	41						2	2	37	60	84	34
2	2	38	78	68	44						2	2	35	60	81	30
2	2	39	73	69	40						2	2	38	63	80	34
2	2	36	65	65	39						2	2	36	66	86	35
2	2	41	64	64	40						2	2	41	61	75	34
2	2	37	65	66	38						2	2	40	60	78	32
1	3	39	74	65	38	39.5455		1.63485			1	3	34	54	60	31	36.5		2.43086
1	3	39	79	57	36						1	3	33	67	60	34
1	3	39	78	63	37						1	3	35	67	63	34
1	3	39	75	62	37						1	3	35	64	66	32
1	3	41	80	60	38						1	3	39	64	61	31
1	3	40	79	69	40						1	3	35	58	59	30
2	3	38	75	80	43						2	3	34	60	79	30
2	3	43	75	72	42						2	3	38	68	90	37
2	3	41	66	80	40						2	3	39	63	91	34
2	3	37	76	74	37						2	3	37	63	80	34
2	3	39	75	75	40						2	3	40	67	76	36
2	3	.	.	.	.						2	3	39	58	75	32
1	4	42	79	65	38	40.4167		1.31137			1	4	34	64	63	32	35.0833		1.56428
1	4	42	75	70	40						1	4	35	67	60	31
1	4	41	64	65	37						1	4	35	62	59	34
1	4	39	71	65	36						1	4	34	54	60	27
1	4	42	90	70	41						1	4	34	58	63	30
1	4	40	76	70	40						1	4	35	57	59	30
2	4	38	76	84	40						2	4	33	67	78	37
2	4	41	75	77	41						2	4	34	65	78	35
2	4	40	70	83	40						2	4	38	62	78	35
2	4	39	79	76	43						2	4	38	63	89	38
2	4	40	72	80	40						2	4	35	65	80	35
2	4	41	77	75	44						2	4	36	62	83	40
1	5	42	76	74	40	40.8182		1.32802			1	5	33	60	63	34	33.9167		1.72986
1	5	39	71	68	39						1	5	34	60	64	31
1	5	40	78	72	39						1	5	33	60	58	30
1	5	39	66	73	37						1	5	33	57	60	29
1	5	43	78	80	42						1	5	33	57	60	33
1	5	.	.	.	.						1	5	37	58	65	33
2	5	40	75	93	43						2	5	33	58	76	36
2	5	41	76	88	41						2	5	38	66	83	35
2	5	42	75	78	40						2	5	33	61	77	36
2	5	41	70	84	36						2	5	33	67	74	39
2	5	40	72	83	41						2	5	34	63	71	37
2	5	42	76	80	40						2	5	33	62	73	36
1	6	42	82	70	36	41.9167		1.78164			1	6	35	48	60	31	35		2.21565
1	6	42	76	70	38						1	6	34	57	57	31
1	6	42	67	66	35						1	6	32	50	53	33
1	6	42	78	70	35						1	6	33	43	53	32
1	6	42	78	68	37						1	6	33	44	57	30
1	6	43	87	74	37						1	6	34	55	57	32
2	6	42	69	76	39						2	6	38	58	65	37
2	6	40	70	77	36						2	6	39	50	63	30
2	6	39	70	85	40						2	6	37	61	68	37
2	6	43	63	72	35						2	6	33	64	63	34
2	6	46	57	67	34						2	6	36	56	67	33
2	6	40	65	86	40						2	6	36	65	74	40

## Sheet: RE3
ROUND	TRANFER	FLWR time	Node #	Height	BranHeight	DFLW MEAN		stand dev			ROUND	TRANFER	DTF	Node #	Height	BranHeight	DFLW MEAN		stand dev
1	0	37	76	78	34	37.9167		1.44338			1	0	52	125	88	51	50.75		0.866025
1	0	36	79	70	34						1	0	52	119	81	50
1	0	39	81	75	37						1	0	50	117	83	46
1	0	35	47	72	34						1	0	51	121	84	50
1	0	40	38	74	39						1	0	52	127	83	50
1	0	39	68	69	30						1	0	50	120	90	47
2	0	37	85	71	38						2	0	50	124	106	58
2	0	38	79	68	38						2	0	50	112	110	58
2	0	39	86	75	41						2	0	51	116	102	54
2	0	39	77	75	39						2	0	50	105	91	50
2	0	38	76	72	37						2	0	51	113	106	57
2	0	38	73	76	39						2	0	50	122	110	61
1	1	42	95	71	45	40.6667		1.49747			1	1	50	126	83	53	48.1667		2.4433
1	1	43	87	68	41						1	1	45	102	88	48
1	1	40	89	70	43						1	1	51	120	79	49
1	1	40	96	72	42						1	1	48	96	83	47
1	1	41	93	66	39						1	1	48	88	93	50
1	1	42	93	68	39						1	1	48	68	77	41
2	1	40	68	73	38						2	1	48	97	101	51
2	1	37	65	75	39						2	1	53	115	105	64
2	1	41	73	73	40						2	1	49	109	102	55
2	1	41	75	84	42						2	1	47	103	96	48
2	1	41	73	80	39						2	1	44	83	103	47
2	1	40	77	78	38						2	1	47	95	98	49
1	2	42	91	70	42	42.5		1			1	2	39	81	84	45	43.9167		3.98767
1	2	41	95	78	46						1	2	45	68	85	33
1	2	43	99	66	41						1	2	45	76	90	40
1	2	42	95	72	38						1	2	39	74	82	37
1	2	43	106	70	39						1	2	38	76	79	36
1	2	42	90	76	39						1	2	43	82	80	40
2	2	45	98	80	46						2	2	41	76	94	37
2	2	42	85	78	43						2	2	50	111	93	48
2	2	43	84	75	41						2	2	48	104	97	45
2	2	42	87	80	47						2	2	44	88	113	45
2	2	42	73	78	41						2	2	47	105	100	50
2	2	43	86	82	47						2	2	48	104	95	46
1	3	50	110	71	46	46.6667		1.557			1	3	43	86	78	35	40.75		2.17945
1	3	47	113	70	46						1	3	41	90	79	40
1	3	48	108	70	43						1	3	38	80	85	35
1	3	45	112	72	45						1	3	37	79	87	36
1	3	46	111	72	45						1	3	38	91	87	34
1	3	47	106	72	46						1	3	42	85	77	36
2	3	46	106	86	50						2	3	44	81	104	38
2	3	44	103	77	51						2	3	43	87	92	41
2	3	47	104	84	50						2	3	41	76	98	37
2	3	48	110	92	60						2	3	40	73	103	38
2	3	46	108	90	55						2	3	41	77	102	39
2	3	46	103	82	51						2	3	41	83	95	41
1	4	52	122	80	51	49.0833		2.77843			1	4	35	73	69	33	38.0909		2.21154
1	4	48	114	78	47						1	4	39	81	70	35
1	4	47	130	86	50						1	4	37	81	73	38
1	4	52	95	83	55						1	4	42	86	80	36
1	4	52	110	82	53						1	4	41	80	84	37
1	4	53	116	77	54						1	4	35	80	76	39
2	4	49	97	83	45						2	4	39	75	89	42
2	4	50	107	80	48						2	4	38	90	96	41
2	4	48	98	81	47						2	4	37	79	91	40
2	4	48	94	80	46						2	4	37	70	89	40
2	4	44	83	82	47						2	4	39	70	97	43
2	4	46	89	83	45						2	4	.	.	.	.
1	5	55	116	94	60	50.1667		2.58785			1	5	40	91	77	43	39.5833		0.996205
1	5	49	101	90	51						1	5	41	95	73	42
1	5	54	112	85	58						1	5	40	99	80	45
1	5	50	113	82	51						1	5	40	115	72	44
1	5	47	97	81	47						1	5	41	105	75	42
1	5	48	118	87	55						1	5	39	89	79	40
2	5	50	114	89	52						2	5	38	72	105	40
2	5	46	110	93	51						2	5	39	75	101	39
2	5	51	118	88	53						2	5	40	79	98	38
2	5	51	105	89	58						2	5	38	79	83	41
2	5	50	97	91	53						2	5	39	81	87	42
2	5	51	112	92	54						2	5	40	74	100	42
1	6	38	115	80	46	48.75		7.16208			1	6	43	108	76	47	40.8333		2.12489
1	6	40	139	79	54						1	6	42	87	77	41
1	6	38	111	75	50						1	6	38	84	78	42
1	6	53	116	81	53						1	6	42	98	78	47
1	6	49	120	84	51						1	6	43	93	72	41
1	6	53	124	86	55						1	6	43	94	79	48
2	6	48	130	99	54						2	6	38	79	97	48
2	6	46	138	96	58						2	6	39	82	93	44
2	6	49	95	101	52						2	6	38	81	93	47
2	6	55	128	106	72						2	6	43	93	96	50
2	6	57	115	97	70						2	6	41	92	105	53
2	6	59	135	78	100						2	6	40	84	93	45
