# Supplementary material for: Photoperiod sensitivity of Canadian flax cultivars and 5-azacytidine treated early flowering derivative lines
Source: BMC Plant Biol. 2019 May 2;19:177. doi: 10.1186/s12870-019-1763-5 (PMC6498464; doi:10.1186/s12870-019-1763-5)
Supplement: Supplementary file 3 — CDC Sorrel x (Royal or RE1/2/3) field data. Start of flowering time, start of full flowering, days to maturity and plant height for F2, F3 and bulk F3 CDC Sorrel x RE1/2/3 or Royal populations. (XLS 81 kb) [file 12870_2019_1763_MOESM3_ESM.xls]

## Sheet: 2012 F2 data
PLOT	R_CHECK	COL	CP	CSP	ENTRY	ROW	YEAR1	NAME	STARTFLWR	FULLFLWR	DAY_TO_MAT	HEIGHT
131	0	3	0	0	5	3	2012	2012 PBI 12-1	54	60	104	52
148	0	4	0	0	6	4	2012	2012 PBI 12-2	50	56	103	67
107	0	3	0	0	7	1	2012	2012 PBI 17-1	47	51	88	63
127	0	1	0	0	8	3	2012	2012 PBI 17-2	54	63	110	55
124	0	4	0	0	1	2	2012	2012 PBI 2-1	55	60	105	66
112	0	4	0	0	2	1	2012	2012 PBI 2-2	48	57	96	67
109	0	3	0	0	9	1	2012	2012 PBI 25-1	47	56	90	66
146	0	4	0	0	10	4	2012	2012 PBI 25-2	57	60	108	66
119	0	3	0	0	11	2	2012	2012 PBI 26-1	55	63	109	53
143	0	3	0	0	12	4	2012	2012 PBI 26-2	54	63	108	57
122	0	4	0	0	13	2	2012	2012 PBI 27-1	51	57	108	66
121	0	3	0	0	14	2	2012	2012 PBI 27-2	50	61	100	61
106	0	2	0	0	15	1	2012	2012 PBI 28-1	47	53	88	69
116	0	2	0	0	16	2	2012	2012 PBI 28-2	52	58	100	61
104	0	2	0	0	3	1	2012	2012 PBI 7-1	43	45	89	52
118	0	2	0	0	4	2	2012	2012 PBI 7-2	52	63	110	61
111	1	4	1	0	25	1	2012	CDC Sorrel	51	58	96	67
117	1	2	1	0	25	2	2012	CDC Sorrel	55	62	107	72
132	1	3	1	0	25	3	2012	CDC Sorrel	61	67	109	69
133	5	3	0	1	25	3	2012	CDC Sorrel	61	66	110	65
137	5	1	0	1	25	4	2012	CDC Sorrel	61	68	108	64
138	1	1	1	0	25	4	2012	CDC Sorrel	61	66	108	71
101	0	1	0	0	20	1	2012	RE-1	43	48	89	51
102	2	1	2	0	26	1	2012	RE-1	43	48	91	65
103	6	1	0	2	26	1	2012	RE-1	43	50	91	58
110	0	4	0	0	17	1	2012	RE-1	44	50	85	51
120	2	3	2	0	26	2	2012	RE-1	51	58	105	47
135	2	4	2	0	26	3	2012	RE-1	50	56	108	44
136	6	4	0	2	26	3	2012	RE-1	50	55	109	45
141	2	2	2	0	26	4	2012	RE-1	50	56	106	37
105	3	2	3	0	27	1	2012	RE-2	42	45	83	44
123	3	4	3	0	27	2	2012	RE-2	48	51	94	46
125	7	1	0	3	27	3	2012	RE-2	48	56	94	33
126	3	1	3	0	27	3	2012	RE-2	48	56	96	45
128	0	2	0	0	21	3	2012	RE-2	50	57	97	38
140	0	2	0	0	18	4	2012	RE-2	49	56	94	34
144	3	3	3	0	27	4	2012	RE-2	48	56	98	45
145	7	3	0	3	27	4	2012	RE-2	47	51	97	38
108	4	3	4	0	28	1	2012	RE-3	46	50	90	56
113	0	1	0	0	19	2	2012	RE-3	45	47	90	40
114	4	1	4	0	28	2	2012	RE-3	48	57	92	48
115	8	1	0	4	28	2	2012	RE-3	47	52	94	45
129	4	2	4	0	28	3	2012	RE-3	54	60	103	45
130	8	2	0	4	28	3	2012	RE-3	52	60	104	44
139	0	1	0	0	22	4	2012	RE-3	51	57	103	47
147	4	4	4	0	28	4	2012	RE-3	50	53	97	49
134	0	4	0	0	24	3	2012	Royal	53	57	108	57
142	0	2	0	0	23	4	2012	Royal	53	60	104	38

## Sheet: 2013 F3 data
plot	r_check	col	cp	csp	entry	row	name	source	STARTFLWR	FULLFLWR	DAY_TO_MAT	HEIGHT
119	0	2	0	0	235	1	CDC Sorrel		53	54	100	68
139	1	4	1	0	241	1	CDC Sorrel		52	54	100	72
202	0	5	0	0	230	2	CDC Sorrel		53	59	101	73
205	1	5	1	0	241	2	CDC Sorrel		58	62	102	77
206	6	5	0	1	241	2	CDC Sorrel		50	54	99	73
216	1	1	1	0	241	3	CDC Sorrel		49	52	96	70
293	1	3	1	0	241	4	CDC Sorrel		50	54	98	73
333	6	2	0	1	241	5	CDC Sorrel		50	54	101	71
337	1	2	1	0	241	5	CDC Sorrel		51	53	100	70
128	3	3	3	0	243	1	RE 1		44	49	101	54
145	0	5	0	0	232	1	RE 1		46	51	100	62
172	3	2	3	0	243	2	RE 1		42	49	99	57
186	0	3	0	0	237	2	RE 1		42	47	98	53
249	3	4	3	0	243	3	RE 1		42	45	94	54
254	8	4	0	3	243	3	RE 1		39	43	99	65
315	3	5	3	0	243	4	RE 1		46	49	104	56
326	3	1	3	0	243	5	RE 1		39	43	104	57
328	8	1	0	3	243	5	RE 1		47	50	103	59
106	4	1	4	0	244	1	RE 2		39	44	91	45
107	9	1	0	4	244	1	RE 2		41	49	91	51
183	4	3	4	0	244	2	RE 2		37	40	89	50
227	4	2	4	0	244	3	RE 2		36	42	96	48
239	0	3	0	0	238	3	RE 2		36	42	94	47
304	4	4	4	0	244	4	RE 2		37	41	93	47
356	0	4	0	0	233	5	RE 2		37	40	92	50
365	9	5	0	4	244	5	RE 2		47	50	93	52
370	4	5	4	0	244	5	RE 2		45	50	98	47
134	0	4	0	0	239	1	RE 3		48	49	89	51
150	5	5	5	0	245	1	RE 3		49	50	96	58
161	5	1	5	0	245	2	RE 3		47	49	91	52
162	10	1	0	5	245	2	RE 3		46	49	91	54
235	0	3	0	0	234	3	RE 3		41	45	94	52
238	5	3	5	0	245	3	RE 3		42	47	93	53
282	5	2	5	0	245	4	RE 3		41	43	91	48
359	5	4	5	0	245	5	RE 3		46	49	91	51
361	10	4	0	5	245	5	RE 3		46	49	93	65
117	2	2	2	0	242	1	Royal		44	49	92	60
194	2	4	2	0	242	2	Royal		48	50	90	61
197	0	4	0	0	236	2	Royal		46	49	91	55
213	0	1	0	0	231	3	Royal		47	50	91	63
260	2	5	2	0	242	3	Royal		50	54	95	62
271	2	1	2	0	242	4	Royal		49	51	94	58
275	7	1	0	2	242	4	Royal		47	50	93	61
320	0	5	0	0	240	4	Royal		47	49	95	62
343	7	3	0	2	242	5	Royal		49	51	94	61
348	2	3	2	0	242	5	Royal		46	49	94	58
103	0	1	0	0	1	1	2012 SorrelxEFf2's131-1	2012 PBI 12-1	44	49	91	54
375	0	5	0	0	2	5	2012 SorrelxEFf2's131-20	2012 PBI 12-1	39	44	94	58
156	0	1	0	0	3	2	2012 SorrelxEFf2's148-12	2012 PBI 12-2	39	43	90	49
248	0	4	0	0	10	3	2012 SorrelxEFf2's148-13	2012 PBI 12-2	42	47	92	64
170	0	2	0	0	9	2	2012 SorrelxEFf2's148-14	2012 PBI 12-2	42	43	89	54
322	0	1	0	0	5	5	2012 SorrelxEFf2's148-19	2012 PBI 12-2	42	44	91	51
325	0	1	0	0	7	5	2012 SorrelxEFf2's148-2	2012 PBI 12-2	37	42	91	59
118	0	2	0	0	8	1	2012 SorrelxEFf2's148-4	2012 PBI 12-2	44	49	90	57
278	0	2	0	0	6	4	2012 SorrelxEFf2's148-7	2012 PBI 12-2	42	43	91	59
154	0	5	0	0	4	1	2012 SorrelxEFf2's148-8	2012 PBI 12-2	45	49	92	67
366	0	5	0	0	20	5	2012 SorrelxEFf2's107-1	2012 PBI 17-1	50	52	98	58
318	0	5	0	0	18	4	2012 SorrelxEFf2's107-11	2012 PBI 17-1	46	49	94	64
231	0	2	0	0	12	3	2012 SorrelxEFf2's107-13	2012 PBI 17-1	43	48	91	60
308	0	4	0	0	24	4	2012 SorrelxEFf2's107-15	2012 PBI 17-1	46	49	94	56
226	0	2	0	0	14	3	2012 SorrelxEFf2's107-16	2012 PBI 17-1	40	42	91	58
311	0	5	0	0	25	4	2012 SorrelxEFf2's107-17	2012 PBI 17-1	49	52	96	56
114	0	2	0	0	21	1	2012 SorrelxEFf2's107-18	2012 PBI 17-1	44	49	94	57
113	0	2	0	0	15	1	2012 SorrelxEFf2's107-19	2012 PBI 17-1	46	50	92	60
222	0	2	0	0	11	3	2012 SorrelxEFf2's107-20	2012 PBI 17-1	42	43	89	47
233	0	3	0	0	17	3	2012 SorrelxEFf2's107-22	2012 PBI 17-1	46	49	91	65
167	0	2	0	0	22	2	2012 SorrelxEFf2's107-23	2012 PBI 17-1	44	46	91	65
314	0	5	0	0	23	4	2012 SorrelxEFf2's107-24	2012 PBI 17-1	48	51	97	52
362	0	4	0	0	19	5	2012 SorrelxEFf2's107-3	2012 PBI 17-1	47	49	91	56
163	0	1	0	0	13	2	2012 SorrelxEFf2's107-8	2012 PBI 17-1	42	44	91	52
364	0	4	0	0	16	5	2012 SorrelxEFf2's107-9	2012 PBI 17-1	48	52	95	64
346	0	3	0	0	31	5	2012 SorrelxEFf2's127-10	2012 PBI 17-2	42	47	91	56
306	0	4	0	0	29	4	2012 SorrelxEFf2's127-11	2012 PBI 17-2	43	49	93	53
307	0	4	0	0	26	4	2012 SorrelxEFf2's127-13	2012 PBI 17-2	41	43	91	47
137	0	4	0	0	27	1	2012 SorrelxEFf2's127-14	2012 PBI 17-2	42	44	89	49
309	0	4	0	0	38	4	2012 SorrelxEFf2's127-15	2012 PBI 17-2	46	49	94	60
147	0	5	0	0	30	1	2012 SorrelxEFf2's127-16	2012 PBI 17-2	46	50	91	63
195	0	4	0	0	37	2	2012 SorrelxEFf2's127-18	2012 PBI 17-2	46	50	91	56
164	0	1	0	0	42	2	2012 SorrelxEFf2's127-2	2012 PBI 17-2	39	43	91	61
152	0	5	0	0	35	1	2012 SorrelxEFf2's127-21	2012 PBI 17-2	42	49	91	58
240	0	3	0	0	34	3	2012 SorrelxEFf2's127-23	2012 PBI 17-2	42	43	91	51
190	0	4	0	0	32	2	2012 SorrelxEFf2's127-24	2012 PBI 17-2	41	46	89	56
123	0	3	0	0	39	1	2012 SorrelxEFf2's127-3	2012 PBI 17-2	45	50	91	58
209	0	5	0	0	28	2	2012 SorrelxEFf2's127-4	2012 PBI 17-2	43	45	90	61
258	0	5	0	0	40	3	2012 SorrelxEFf2's127-5	2012 PBI 17-2	43	46	93	58
313	0	5	0	0	41	4	2012 SorrelxEFf2's127-6	2012 PBI 17-2	47	50	98	60
297	0	3	0	0	36	4	2012 SorrelxEFf2's127-7	2012 PBI 17-2	43	46	96	57
327	0	1	0	0	33	5	2012 SorrelxEFf2's127-9	2012 PBI 17-2	46	47	94	65
232	0	2	0	0	51	3	2012 SorrelxEFf2's124-1	2012 PBI 2-1	42	44	93	64
182	0	3	0	0	55	2	2012 SorrelxEFf2's124-13	2012 PBI 2-1	43	46	94	63
305	0	4	0	0	53	4	2012 SorrelxEFf2's124-14	2012 PBI 2-1	43	46	96	57
330	0	1	0	0	57	5	2012 SorrelxEFf2's124-15	2012 PBI 2-1	47	52	97	73
269	0	1	0	0	54	4	2012 SorrelxEFf2's124-16	2012 PBI 2-1	48	51	97	66
124	0	3	0	0	49	1	2012 SorrelxEFf2's124-17	2012 PBI 2-1	42	44	93	59
350	0	3	0	0	47	5	2012 SorrelxEFf2's124-18	2012 PBI 2-1	46	49	93	62
175	0	2	0	0	50	2	2012 SorrelxEFf2's124-19	2012 PBI 2-1	46	49	94	65
217	0	1	0	0	44	3	2012 SorrelxEFf2's124-2	2012 PBI 2-1	46	49	94	67
143	0	4	0	0	52	1	2012 SorrelxEFf2's124-21	2012 PBI 2-1	46	49	95	70
160	0	1	0	0	46	2	2012 SorrelxEFf2's124-22	2012 PBI 2-1	44	48	93	61
144	0	4	0	0	43	1	2012 SorrelxEFf2's124-25	2012 PBI 2-1	49	53	98	70
246	0	4	0	0	58	3	2012 SorrelxEFf2's124-4	2012 PBI 2-1	43	47	94	54
166	0	1	0	0	56	2	2012 SorrelxEFf2's124-5	2012 PBI 2-1	47	52	93	72
192	0	4	0	0	45	2	2012 SorrelxEFf2's124-6	2012 PBI 2-1	48	51	93	64
109	0	1	0	0	48	1	2012 SorrelxEFf2's124-9	2012 PBI 2-1	46	50	97	67
272	0	1	0	0	66	4	2012 SorrelxEFf2's112-1	2012 PBI 2-2	48	51	94	65
257	0	5	0	0	67	3	2012 SorrelxEFf2's112-10	2012 PBI 2-2	49	53	96	65
266	0	1	0	0	77	4	2012 SorrelxEFf2's112-12	2012 PBI 2-2	43	47	93	66
121	0	2	0	0	60	1	2012 SorrelxEFf2's112-13	2012 PBI 2-2	44	50	96	64
295	0	3	0	0	64	4	2012 SorrelxEFf2's112-14	2012 PBI 2-2	45	49	96	61
221	0	1	0	0	61	3	2012 SorrelxEFf2's112-15	2012 PBI 2-2	46	49	95	59
159	0	1	0	0	62	2	2012 SorrelxEFf2's112-16	2012 PBI 2-2	46	50	92	81
111	0	1	0	0	68	1	2012 SorrelxEFf2's112-17	2012 PBI 2-2	47	50	98	65
374	0	5	0	0	59	5	2012 SorrelxEFf2's112-18	2012 PBI 2-2	46	49	94	62
251	0	4	0	0	75	3	2012 SorrelxEFf2's112-2	2012 PBI 2-2	46	49	91	61
129	0	3	0	0	70	1	2012 SorrelxEFf2's112-20	2012 PBI 2-2	46	51	96	66
339	0	2	0	0	65	5	2012 SorrelxEFf2's112-22	2012 PBI 2-2	49	51	95	74
342	0	2	0	0	71	5	2012 SorrelxEFf2's112-23	2012 PBI 2-2	49	52	95	73
256	0	5	0	0	69	3	2012 SorrelxEFf2's112-24	2012 PBI 2-2	51	54	95	58
259	0	5	0	0	73	3	2012 SorrelxEFf2's112-3	2012 PBI 2-2	51	54	96	63
122	0	2	0	0	74	1	2012 SorrelxEFf2's112-4	2012 PBI 2-2	48	52	98	64
245	0	4	0	0	63	3	2012 SorrelxEFf2's112-5	2012 PBI 2-2	41	46	94	55
116	0	2	0	0	72	1	2012 SorrelxEFf2's112-6	2012 PBI 2-2	46	50	98	70
177	0	2	0	0	76	2	2012 SorrelxEFf2's112-7	2012 PBI 2-2	43	46	94	65
302	0	4	0	0	78	4	2012 SorrelxEFf2's112-9	2012 PBI 2-2	43	46	95	55
279	0	2	0	0	81	4	2012 SorrelxEFf2's109-10	2012 PBI 25-1	47	51	94	60
264	0	5	0	0	89	3	2012 SorrelxEFf2's109-12	2012 PBI 25-1	48	53	96	65
176	0	2	0	0	86	2	2012 SorrelxEFf2's109-13	2012 PBI 25-1	47	51	95	71
207	0	5	0	0	93	2	2012 SorrelxEFf2's109-14	2012 PBI 25-1	46	49	91	65
136	0	4	0	0	95	1	2012 SorrelxEFf2's109-15	2012 PBI 25-1	46	52	91	60
323	0	1	0	0	90	5	2012 SorrelxEFf2's109-16	2012 PBI 25-1	49	52	97	74
288	0	3	0	0	83	4	2012 SorrelxEFf2's109-17	2012 PBI 25-1	43	46	96	59
171	0	2	0	0	84	2	2012 SorrelxEFf2's109-19	2012 PBI 25-1	46	49	93	64
289	0	3	0	0	92	4	2012 SorrelxEFf2's109-2	2012 PBI 25-1	48	49	96	67
185	0	3	0	0	96	2	2012 SorrelxEFf2's109-20	2012 PBI 25-1	44	50	94	64
200	0	5	0	0	91	2	2012 SorrelxEFf2's109-22	2012 PBI 25-1	50	53	98	60
203	0	5	0	0	85	2	2012 SorrelxEFf2's109-23	2012 PBI 25-1	48	51	96	65
253	0	4	0	0	80	3	2012 SorrelxEFf2's109-4	2012 PBI 25-1	47	50	93	65
148	0	5	0	0	87	1	2012 SorrelxEFf2's109-5	2012 PBI 25-1	47	52	100	69
140	0	4	0	0	79	1	2012 SorrelxEFf2's109-6	2012 PBI 25-1	44	52	95	61
208	0	5	0	0	82	2	2012 SorrelxEFf2's109-7	2012 PBI 25-1	46	49	91	70
220	0	1	0	0	94	3	2012 SorrelxEFf2's109-8	2012 PBI 25-1	46	50	96	67
230	0	2	0	0	88	3	2012 SorrelxEFf2's109-9	2012 PBI 25-1	44	49	94	58
212	0	1	0	0	102	3	2012 SorrelxEFf2's146-1	2012 PBI 25-2	47	50	91	63
280	0	2	0	0	104	4	2012 SorrelxEFf2's146-10	2012 PBI 25-2	49	52	96	53
112	0	2	0	0	112	1	2012 SorrelxEFf2's146-11	2012 PBI 25-2	46	49	91	68
241	0	3	0	0	103	3	2012 SorrelxEFf2's146-13	2012 PBI 25-2	47	51	96	68
153	0	5	0	0	108	1	2012 SorrelxEFf2's146-14	2012 PBI 25-2	47	51	97	71
273	0	1	0	0	97	4	2012 SorrelxEFf2's146-16	2012 PBI 25-2	49	52	97	61
225	0	2	0	0	101	3	2012 SorrelxEFf2's146-17	2012 PBI 25-2	50	53	96	66
353	0	3	0	0	110	5	2012 SorrelxEFf2's146-18	2012 PBI 25-2	47	51	95	70
199	0	4	0	0	99	2	2012 SorrelxEFf2's146-19	2012 PBI 25-2	49	53	98	65
299	0	4	0	0	98	4	2012 SorrelxEFf2's146-20	2012 PBI 25-2	45	48	94	60
283	0	2	0	0	106	4	2012 SorrelxEFf2's146-24	2012 PBI 25-2	47	51	94	59
104	0	1	0	0	105	1	2012 SorrelxEFf2's146-25	2012 PBI 25-2	50	53	97	61
133	0	3	0	0	109	1	2012 SorrelxEFf2's146-3	2012 PBI 25-2	48	51	94	65
131	0	3	0	0	111	1	2012 SorrelxEFf2's146-4	2012 PBI 25-2	45	49	93	65
334	0	2	0	0	100	5	2012 SorrelxEFf2's146-5	2012 PBI 25-2	49	52	97	76
284	0	2	0	0	107	4	2012 SorrelxEFf2's146-8	2012 PBI 25-2	46	49	94	55
228	0	2	0	0	121	3	2012 SorrelxEFf2's121-10	2012 PBI 26-1	40	42	90	56
229	0	2	0	0	122	3	2012 SorrelxEFf2's121-11	2012 PBI 26-1	39	42	91	48
155	0	5	0	0	125	1	2012 SorrelxEFf2's121-12	2012 PBI 26-1	39	44	91	49
201	0	5	0	0	128	2	2012 SorrelxEFf2's121-13	2012 PBI 26-1	42	46	96	58
358	0	4	0	0	123	5	2012 SorrelxEFf2's121-14	2012 PBI 26-1	42	46	96	64
211	0	1	0	0	130	3	2012 SorrelxEFf2's121-16	2012 PBI 26-1	39	42	91	53
135	0	4	0	0	120	1	2012 SorrelxEFf2's121-17	2012 PBI 26-1	40	46	89	63
224	0	2	0	0	118	3	2012 SorrelxEFf2's121-2	2012 PBI 26-1	39	42	94	61
165	0	1	0	0	124	2	2012 SorrelxEFf2's121-20	2012 PBI 26-1	41	46	94	62
331	0	1	0	0	117	5	2012 SorrelxEFf2's121-23	2012 PBI 26-1	42	46	98	69
168	0	2	0	0	119	2	2012 SorrelxEFf2's121-24	2012 PBI 26-1	41	43	91	58
173	0	2	0	0	113	2	2012 SorrelxEFf2's121-25	2012 PBI 26-1	37	41	94	66
219	0	1	0	0	129	3	2012 SorrelxEFf2's121-3	2012 PBI 26-1	39	42	91	52
301	0	4	0	0	127	4	2012 SorrelxEFf2's121-4	2012 PBI 26-1	39	42	94	64
332	0	2	0	0	116	5	2012 SorrelxEFf2's121-5	2012 PBI 26-1	39	43	91	68
277	0	2	0	0	114	4	2012 SorrelxEFf2's121-6	2012 PBI 26-1	36	41	95	59
263	0	5	0	0	115	3	2012 SorrelxEFf2's121-7	2012 PBI 26-1	37	42	91	59
178	0	3	0	0	131	2	2012 SorrelxEFf2's121-8	2012 PBI 26-1	43	46	94	65
324	0	1	0	0	126	5	2012 SorrelxEFf2's121-9	2012 PBI 26-1	43	46	99	68
373	0	5	0	0	144	5	2012 SorrelxEFf2's143-1	2012 PBI 26-2	47	51	96	61
146	0	5	0	0	137	1	2012 SorrelxEFf2's143-10	2012 PBI 26-2	51	54	93	71
340	0	2	0	0	132	5	2012 SorrelxEFf2's143-11	2012 PBI 26-2	48	53	99	70
255	0	5	0	0	147	3	2012 SorrelxEFf2's143-12	2012 PBI 26-2	54	58	100	56
285	0	2	0	0	134	4	2012 SorrelxEFf2's143-13	2012 PBI 26-2	46	52	98	63
321	0	1	0	0	139	5	2012 SorrelxEFf2's143-14	2012 PBI 26-2	47	51	98	75
141	0	4	0	0	138	1	2012 SorrelxEFf2's143-15	2012 PBI 26-2	44	49	97	61
286	0	2	0	0	133	4	2012 SorrelxEFf2's143-17	2012 PBI 26-2	46	51	96	71
127	0	3	0	0	143	1	2012 SorrelxEFf2's143-19	2012 PBI 26-2	47	50	97	53
317	0	5	0	0	141	4	2012 SorrelxEFf2's143-2	2012 PBI 26-2	46	50	98	64
204	0	5	0	0	145	2	2012 SorrelxEFf2's143-20	2012 PBI 26-2	47	53	98	67
296	0	3	0	0	135	4	2012 SorrelxEFf2's143-21	2012 PBI 26-2	47	51	98	61
355	0	4	0	0	146	5	2012 SorrelxEFf2's143-22	2012 PBI 26-2	47	52	97	66
261	0	5	0	0	142	3	2012 SorrelxEFf2's143-3	2012 PBI 26-2	43	48	91	56
329	0	1	0	0	148	5	2012 SorrelxEFf2's143-5	2012 PBI 26-2	47	50	98	70
357	0	4	0	0	140	5	2012 SorrelxEFf2's143-7	2012 PBI 26-2	47	52	95	75
149	0	5	0	0	136	1	2012 SorrelxEFf2's143-8	2012 PBI 26-2	54	58	102	70
265	0	5	0	0	158	3	2012 SorrelxEFf2's122-1	2012 PBI 27-1	49	53	95	67
351	0	3	0	0	159	5	2012 SorrelxEFf2's122-10	2012 PBI 27-1	42	44	92	60
369	0	5	0	0	151	5	2012 SorrelxEFf2's122-12	2012 PBI 27-1	42	46	94	45
344	0	3	0	0	157	5	2012 SorrelxEFf2's122-13	2012 PBI 27-1	39	43	95	64
169	0	2	0	0	153	2	2012 SorrelxEFf2's122-14	2012 PBI 27-1	42	43	89	56
372	0	5	0	0	161	5	2012 SorrelxEFf2's122-15	2012 PBI 27-1	39	43	95	66
101	0	1	0	0	156	1	2012 SorrelxEFf2's122-19	2012 PBI 27-1	43	49	97	59
214	0	1	0	0	150	3	2012 SorrelxEFf2's122-2	2012 PBI 27-1	37	40	91	59
347	0	3	0	0	154	5	2012 SorrelxEFf2's122-20	2012 PBI 27-1	42	47	94	57
115	0	2	0	0	149	1	2012 SorrelxEFf2's122-25	2012 PBI 27-1	39	42	89	56
310	0	5	0	0	155	4	2012 SorrelxEFf2's122-6	2012 PBI 27-1	46	47	96	50
215	0	1	0	0	160	3	2012 SorrelxEFf2's122-8	2012 PBI 27-1	39	42	91	51
252	0	4	0	0	152	3	2012 SorrelxEFf2's122-9	2012 PBI 27-1	46	48	92	62
270	0	1	0	0	163	4	2012 SorrelxEFf2's119-1	2012 PBI 27-2	39	42	94	53
371	0	5	0	0	169	5	2012 SorrelxEFf2's119-12	2012 PBI 27-2	43	46	98	53
210	0	5	0	0	162	2	2012 SorrelxEFf2's119-13	2012 PBI 27-2	40	42	94	51
242	0	3	0	0	164	3	2012 SorrelxEFf2's119-15	2012 PBI 27-2	36	40	95	50
180	0	3	0	0	175	2	2012 SorrelxEFf2's119-17	2012 PBI 27-2	41	43	94	58
298	0	3	0	0	172	4	2012 SorrelxEFf2's119-18	2012 PBI 27-2	47	51	96	67
360	0	4	0	0	176	5	2012 SorrelxEFf2's119-2	2012 PBI 27-2	48	52	96	72
151	0	5	0	0	171	1	2012 SorrelxEFf2's119-21	2012 PBI 27-2	45	49	99	66
138	0	4	0	0	173	1	2012 SorrelxEFf2's119-23	2012 PBI 27-2	47	49	99	70
142	0	4	0	0	166	1	2012 SorrelxEFf2's119-3	2012 PBI 27-2	42	44	96	61
291	0	3	0	0	170	4	2012 SorrelxEFf2's119-4	2012 PBI 27-2	41	42	97	58
110	0	1	0	0	167	1	2012 SorrelxEFf2's119-5	2012 PBI 27-2	49	52	97	69
244	0	4	0	0	174	3	2012 SorrelxEFf2's119-6	2012 PBI 27-2	39	43	94	66
234	0	3	0	0	165	3	2012 SorrelxEFf2's119-8	2012 PBI 27-2	47	50	93	67
290	0	3	0	0	168	4	2012 SorrelxEFf2's119-9	2012 PBI 27-2	49	51	96	62
247	0	4	0	0	186	3	2012 SorrelxEFf2's106-11	2012 PBI 28-1	46	50	93	60
349	0	3	0	0	190	5	2012 SorrelxEFf2's106-12	2012 PBI 28-1	47	51	94	64
102	0	1	0	0	178	1	2012 SorrelxEFf2's106-13	2012 PBI 28-1	47	51	96	64
174	0	2	0	0	180	2	2012 SorrelxEFf2's106-14	2012 PBI 28-1	46	50	91	56
120	0	2	0	0	185	1	2012 SorrelxEFf2's106-15	2012 PBI 28-1	44	45	91	56
292	0	3	0	0	189	4	2012 SorrelxEFf2's106-16	2012 PBI 28-1	46	51	95	68
319	0	5	0	0	182	4	2012 SorrelxEFf2's106-19	2012 PBI 28-1	46	49	95	61
181	0	3	0	0	181	2	2012 SorrelxEFf2's106-2	2012 PBI 28-1	42	48	93	62
345	0	3	0	0	187	5	2012 SorrelxEFf2's106-20	2012 PBI 28-1	46	49	91	58
189	0	4	0	0	188	2	2012 SorrelxEFf2's106-24	2012 PBI 28-1	47	51	95	65
130	0	3	0	0	184	1	2012 SorrelxEFf2's106-25	2012 PBI 28-1	47	50	91	60
363	0	4	0	0	177	5	2012 SorrelxEFf2's106-3	2012 PBI 28-1	48	51	94	64
367	0	5	0	0	179	5	2012 SorrelxEFf2's106-8	2012 PBI 28-1	47	52	98	58
179	0	3	0	0	183	2	2012 SorrelxEFf2's106-9	2012 PBI 28-1	43	46	91	64
250	0	4	0	0	193	3	2012 SorrelxEFf2's116-11	2012 PBI 28-2	40	42	90	53
184	0	3	0	0	201	2	2012 SorrelxEFf2's116-12	2012 PBI 28-2	42	46	91	59
188	0	3	0	0	200	2	2012 SorrelxEFf2's116-14	2012 PBI 28-2	43	46	96	63
218	0	1	0	0	204	3	2012 SorrelxEFf2's116-15	2012 PBI 28-2	46	49	94	67
268	0	1	0	0	203	4	2012 SorrelxEFf2's116-16	2012 PBI 28-2	49	51	98	70
193	0	4	0	0	195	2	2012 SorrelxEFf2's116-17	2012 PBI 28-2	42	46	92	58
196	0	4	0	0	192	2	2012 SorrelxEFf2's116-18	2012 PBI 28-2	41	43	91	51
236	0	3	0	0	199	3	2012 SorrelxEFf2's116-19	2012 PBI 28-2	44	46	91	55
336	0	2	0	0	205	5	2012 SorrelxEFf2's116-21	2012 PBI 28-2	48	52	96	68
125	0	3	0	0	196	1	2012 SorrelxEFf2's116-24	2012 PBI 28-2	47	50	93	61
338	0	2	0	0	191	5	2012 SorrelxEFf2's116-25	2012 PBI 28-2	42	44	91	53
368	0	5	0	0	197	5	2012 SorrelxEFf2's116-3	2012 PBI 28-2	47	50	96	63
158	0	1	0	0	198	2	2012 SorrelxEFf2's116-5	2012 PBI 28-2	43	46	90	57
354	0	4	0	0	194	5	2012 SorrelxEFf2's116-7	2012 PBI 28-2	46	50	96	56
198	0	4	0	0	202	2	2012 SorrelxEFf2's116-9	2012 PBI 28-2	44	49	94	53
108	0	1	0	0	216	1	2012 SorrelxEFf2's104-10	2012 PBI 7-1	47	51	100	68
237	0	3	0	0	210	3	2012 SorrelxEFf2's104-11	2012 PBI 7-1	39	42	94	55
243	0	3	0	0	217	3	2012 SorrelxEFf2's104-13	2012 PBI 7-1	42	43	94	60
191	0	4	0	0	212	2	2012 SorrelxEFf2's104-14	2012 PBI 7-1	39	42	92	55
267	0	1	0	0	208	4	2012 SorrelxEFf2's104-17	2012 PBI 7-1	36	41	96	52
223	0	2	0	0	206	3	2012 SorrelxEFf2's104-2	2012 PBI 7-1	37	40	96	52
157	0	1	0	0	211	2	2012 SorrelxEFf2's104-20	2012 PBI 7-1	35	40	92	48
352	0	3	0	0	215	5	2012 SorrelxEFf2's104-21	2012 PBI 7-1	37	41	95	50
312	0	5	0	0	213	4	2012 SorrelxEFf2's104-25	2012 PBI 7-1	45	47	99	57
276	0	1	0	0	207	4	2012 SorrelxEFf2's104-4	2012 PBI 7-1	40	43	98	50
303	0	4	0	0	214	4	2012 SorrelxEFf2's104-5	2012 PBI 7-1	37	41	96	45
300	0	4	0	0	209	4	2012 SorrelxEFf2's104-8	2012 PBI 7-1	41	43	96	57
132	0	3	0	0	229	1	2012 SorrelxEFf2's118-10	2012 PBI 7-2	42	48	94	66
281	0	2	0	0	221	4	2012 SorrelxEFf2's118-11	2012 PBI 7-2	42	43	95	59
287	0	2	0	0	224	4	2012 SorrelxEFf2's118-14	2012 PBI 7-2	43	46	95	61
187	0	3	0	0	225	2	2012 SorrelxEFf2's118-15	2012 PBI 7-2	44	50	94	65
316	0	5	0	0	218	4	2012 SorrelxEFf2's118-18	2012 PBI 7-2	39	43	94	63
126	0	3	0	0	222	1	2012 SorrelxEFf2's118-19	2012 PBI 7-2	45	49	94	67
262	0	5	0	0	219	3	2012 SorrelxEFf2's118-2	2012 PBI 7-2	41	43	91	60
341	0	2	0	0	223	5	2012 SorrelxEFf2's118-20	2012 PBI 7-2	42	47	95	65
335	0	2	0	0	226	5	2012 SorrelxEFf2's118-3	2012 PBI 7-2	43	49	97	66
105	0	1	0	0	227	1	2012 SorrelxEFf2's118-4	2012 PBI 7-2	46	50	94	62
274	0	1	0	0	228	4	2012 SorrelxEFf2's118-5	2012 PBI 7-2	48	51	98	66
294	0	3	0	0	220	4	2012 SorrelxEFf2's118-7	2012 PBI 7-2	42	43	91	56

## Sheet: 2013 bulk F3 data
PLOT	R_CHECK	BLOC	ENTRY	IBLOC	YEAR1	NAME	SOURCE	STARTFLWR	FULLFLWR	DAY_TO_MAT	HEIGHT
106	0	1	12	2	2013	12 SorrelxEFf2's 104	2012 PBI 7-1	43	53	100	69
202	0	2	12	6	2013	12 SorrelxEFf2's 104	2012 PBI 7-1	42	49	99	69
316	0	3	12	14	2013	12 SorrelxEFf2's 104	2012 PBI 7-1	44	51	95	64
112	0	1	24	3	2013	12 SorrelxEFf2's 106	2012 PBI 28-1	46	51	96	61
206	0	2	24	7	2013	12 SorrelxEFf2's 106	2012 PBI 28-1	46	51	91	58
310	0	3	24	12	2013	12 SorrelxEFf2's 106	2012 PBI 28-1	47	51	91	61
114	0	1	16	3	2013	12 SorrelxEFf2's 107	2012 PBI 17-1	44	51	95	57
219	0	2	16	9	2013	12 SorrelxEFf2's 107	2012 PBI 17-1	44	49	90	64
325	0	3	16	15	2013	12 SorrelxEFf2's 107	2012 PBI 17-1	43	50	91	59
120	0	1	18	4	2013	12 SorrelxEFf2's 109	2012 PBI 25-1	46	50	90	49
204	0	2	18	6	2013	12 SorrelxEFf2's 109	2012 PBI 25-1	42	50	91	54
324	0	3	18	15	2013	12 SorrelxEFf2's 109	2012 PBI 25-1	44	50	91	50
101	0	1	11	1	2013	12 SorrelxEFf2's 112	2012 PBI 2-2	46	49	96	68
205	0	2	11	6	2013	12 SorrelxEFf2's 112	2012 PBI 2-2	46	51	94	63
307	0	3	11	12	2013	12 SorrelxEFf2's 112	2012 PBI 2-2	49	54	95	63
122	0	1	25	5	2013	12 SorrelxEFf2's 116	2012 PBI 28-2	46	53	92	61
221	0	2	25	10	2013	12 SorrelxEFf2's 116	2012 PBI 28-2	46	51	96	66
306	0	3	25	12	2013	12 SorrelxEFf2's 116	2012 PBI 28-2	46	51	94	60
119	0	1	13	4	2013	12 SorrelxEFf2's 118	2012 PBI 7-2	43	51	98	59
223	0	2	13	10	2013	12 SorrelxEFf2's 118	2012 PBI 7-2	43	49	98	66
301	0	3	13	11	2013	12 SorrelxEFf2's 118	2012 PBI 7-2	44	51	98	65
113	0	1	20	3	2013	12 SorrelxEFf2's 119	2012 PBI 26-1	46	51	99	62
201	0	2	20	6	2013	12 SorrelxEFf2's 119	2012 PBI 26-1	43	51	99	68
302	0	3	20	11	2013	12 SorrelxEFf2's 119	2012 PBI 26-1	46	51	98	68
115	0	1	23	3	2013	12 SorrelxEFf2's 121	2012 PBI 27-2	42	48	95	58
212	0	2	23	8	2013	12 SorrelxEFf2's 121	2012 PBI 27-2	42	48	89	61
320	0	3	23	14	2013	12 SorrelxEFf2's 121	2012 PBI 27-2	42	49	96	59
124	0	1	22	5	2013	12 SorrelxEFf2's 122	2012 PBI 27-1	43	49	94	64
217	0	2	22	9	2013	12 SorrelxEFf2's 122	2012 PBI 27-1	42	47	94	68
305	0	3	22	11	2013	12 SorrelxEFf2's 122	2012 PBI 27-1	44	50	91	60
109	0	1	10	2	2013	12 SorrelxEFf2's 124	2012 PBI 2-1	46	51	98	68
220	0	2	10	9	2013	12 SorrelxEFf2's 124	2012 PBI 2-1	46	51	95	62
309	0	3	10	12	2013	12 SorrelxEFf2's 124	2012 PBI 2-1	48	54	95	62
116	0	1	17	4	2013	12 SorrelxEFf2's 127	2012 PBI 17-2	46	51	91	53
210	0	2	17	7	2013	12 SorrelxEFf2's 127	2012 PBI 17-2	44	49	94	61
313	0	3	17	13	2013	12 SorrelxEFf2's 127	2012 PBI 17-2	44	51	90	55
117	0	1	14	4	2013	12 SorrelxEFf2's 131	2012 PBI 12-1	44	51	91	54
216	0	2	14	9	2013	12 SorrelxEFf2's 131	2012 PBI 12-1	43	49	89	58
319	0	3	14	14	2013	12 SorrelxEFf2's 131	2012 PBI 12-1	44	50	96	60
111	0	1	21	3	2013	12 SorrelxEFf2's 143	2012 PBI 26-2	44	51	97	66
224	0	2	21	10	2013	12 SorrelxEFf2's 143	2012 PBI 26-2	44	51	96	60
311	0	3	21	13	2013	12 SorrelxEFf2's 143	2012 PBI 26-2	46	51	94	61
118	0	1	19	4	2013	12 SorrelxEFf2's 146	2012 PBI 25-2	46	51	95	67
215	0	2	19	8	2013	12 SorrelxEFf2's 146	2012 PBI 25-2	47	52	93	64
308	0	3	19	12	2013	12 SorrelxEFf2's 146	2012 PBI 25-2	49	54	95	62
125	0	1	15	5	2013	12 SorrelxEFf2's 148	2012 PBI 12-2	42	48	90	49
203	0	2	15	6	2013	12 SorrelxEFf2's 148	2012 PBI 12-2	43	49	93	56
315	0	3	15	13	2013	12 SorrelxEFf2's 148	2012 PBI 12-2	42	49	89	55
105	0	1	4	1	2013	CDC Bethune	Breeder Seed	48	52	91	60
121	0	1	3	5	2013	CDC Bethune	Breeder Seed	48	53	91	52
211	0	2	3	8	2013	CDC Bethune	Breeder Seed	49	52	92	66
222	0	2	4	10	2013	CDC Bethune	Breeder Seed	49	54	91	54
317	0	3	4	14	2013	CDC Bethune	Breeder Seed	49	53	90	58
321	0	3	3	15	2013	CDC Bethune	Breeder Seed	49	53	93	58
108	0	1	2	2	2013	CDC Sorrel		50	54	100	64
110	0	1	1	2	2013	CDC Sorrel		50	54	101	70
208	0	2	2	7	2013	CDC Sorrel		50	56	96	63
225	0	2	1	10	2013	CDC Sorrel		50	55	95	69
303	0	3	2	11	2013	CDC Sorrel		50	55	100	67
322	0	3	1	15	2013	CDC Sorrel		53	56	103	75
103	0	1	6	1	2013	RE 1		44	49	94	53
209	0	2	6	7	2013	RE 1		42	47	95	53
323	0	3	6	15	2013	RE 1		43	49	97	51
107	0	1	7	2	2013	RE 2		40	49	96	50
214	0	2	7	8	2013	RE 2		40	45	89	65
312	0	3	7	13	2013	RE 2		40	46	89	47
102	0	1	8	1	2013	RE 3		42	49	91	50
213	0	2	8	8	2013	RE 3		43	49	89	45
304	0	3	8	11	2013	RE 3		44	50	89	48
104	0	1	5	1	2013	Royal		43	49	96	64
123	0	1	9	5	2013	Royal		48	51	93	53
207	0	2	9	7	2013	Royal		47	50	89	58
218	0	2	5	9	2013	Royal		43	49	89	57
314	0	3	5	13	2013	Royal		46	50	89	56
318	0	3	9	14	2013	Royal		46	50	95	63
